# Supplementary material for: Whole-genome sequencing identifies responders to Pembrolizumab in relapse/refractory natural-killer/T cell lymphoma
Source: Leukemia. 2020 Aug 5;34(12):3413–9. doi: 10.1038/s41375-020-1000-0 (PMC7685978; doi:10.1038/s41375-020-1000-0)
Supplement: Supplementary file 2 — Table S1 [file 41375_2020_1000_MOESM2_ESM.xlsx]

## Sheet: S1. Targeted gene list
Table S1. The list of genes that are targeted by our probe-based panel.
Targeted Genes
DDX3X
TP53
MGA
STAT3
STAT5B
KMT2D
ARID1A
EP300
ASXL3
MSN
MGAM
CHPF2
ATP10B
CIITA
LMCD1
RGS7
CHST10
COL4A1
PRKD1
NRAS
EIF4A1
DDX25
DDX55
DDX60L
DHX30
DHX58
ECSIT
IKBKB
CMPK1
NOTCH2
BIRC3
MSH3
WDR66
M6PR
BCOR
FAT4
CD274 (full gene region)
JAK3
B2M
TET2
