# Supplementary material for: Whole-genome sequencing identifies responders to Pembrolizumab in relapse/refractory natural-killer/T cell lymphoma
Source: Leukemia. 2020 Aug 5;34(12):3413–9. doi: 10.1038/s41375-020-1000-0 (PMC7685978; doi:10.1038/s41375-020-1000-0)
Supplement: Supplementary file 3 — Table S2 [file 41375_2020_1000_MOESM3_ESM.xlsx]

## Sheet: S2. validation - primers
Table S2. Primer-pairs that were used for PCR-based validation of PD-L1 rearrangements.
No.	Event Name	Experiment	Forward Primer Sequence (5' -> 3')	Reverse Primer Sequence (5' -> 3')
1	NKTL1-inversion	gDNA SR left breakpoint validation	ACATAAATACTGTCCCGTTCCA	GAGGCTCCTTGTTCAGAAGT
2	NKTL1-inversion	gDNA SR right breakpoint validation	TGTCACAGGCGTCGATGAG	CAACCACACTCACATGACAAGA
3	NKTL26-duplication	gDNA SR validation	CAGATACACATTTGGAGGAGACG	CTTTGGCCCTGTTTGTGTCC
4	NKTL28-translocation	gDNA SR validation	ATTCAAGTTTCCTTTCCAGAAGCA	AAGACTTTTGGTTGGTATTTTCTGT
5	NKTL31-translocation	gDNA SR validation	CCATGCACGGTATCTCATTTAAT	TCAGTATCTCATCCCACCTGAC
6	NKTL246-duplication	gDNA SR validation	CCAGACCACTTCCCATGAAATTAA	TGGCAGTATTCACAATAGCAAAGA
gDNA, genomic DNA; SR, structural rearrangement
