# Supplementary material for: Whole-genome sequencing identifies responders to Pembrolizumab in relapse/refractory natural-killer/T cell lymphoma
Source: Leukemia. 2020 Aug 5;34(12):3413–9. doi: 10.1038/s41375-020-1000-0 (PMC7685978; doi:10.1038/s41375-020-1000-0)
Supplement: Supplementary file 4 — Table S3 [file 41375_2020_1000_MOESM4_ESM.xlsx]

## Sheet: S3. responders vs nonresponders
Table S3. Comparisons of clinical features and PD-L1 positivity of tumors between responding and non-responding patients to pembrolizumab.
		Responders	Non-responders	Odds ratio 95% CI [Lower, Upper]	P value	-log(P value)	Name of statistical test used
PD-L1 mutation	MUT	4	0	Inf [NaN, Inf]	0.0325077	1.48801	Fisher-exact 2-tailed
	WT	5	10
Age	< 60 years	8	5	8 [0.71, 90]	0.140867	0.851191	Fisher-exact 2-tailed
	>= 60 years	1	5
Sex	Male	9	7	Inf [NaN, Inf]	0.210526	0.676694	Fisher-exact 2-tailed
	Female	0	3
PD-L1+ve tumor%		59.6, 95% CI [39.3, 79.9]	64.9, 95% CI [39.5, 90.3]		0.231216	0.635981	Wilcoxon rank-sum 2 tailed
Prior L-asparaginase	Yes	9	8	Inf [NaN, Inf]	0.473684	0.324511	Fisher-exact 2-tailed
	No	0	2
Ann Arbor staging	I/II	2	1	2.57 [0.19, 34.47]	0.582043	0.235045	Fisher-exact 2-tailed
	III/IV	7	9
ECOG	0-1	6	7	0.57 [0.07, 4.64]	1	0	Fisher-exact 2-tailed
	> 1	3	2
IPI	0-2	4	5	0.64 [0.1, 4.11]	1	0	Fisher-exact 2-tailed
	> 2	5	4
Cut-off					0.05	1.30103
CI - confidence interval, ECOG - eastern cooperative oncology group, IPI - international prognostic index, MUT - mutant, WT - wild-type
