# Supplementary material for: Whole-genome sequencing identifies responders to Pembrolizumab in relapse/refractory natural-killer/T cell lymphoma
Source: Leukemia. 2020 Aug 5;34(12):3413–9. doi: 10.1038/s41375-020-1000-0 (PMC7685978; doi:10.1038/s41375-020-1000-0)
Supplement: Supplementary file 5 — Table S4 [file 41375_2020_1000_MOESM5_ESM.xlsx]

## Sheet: S4. somatic short-variants
Table S4. List of non-silent short-variants found within the cohort of 19 NKTCL tumors.
Sample	Chr	Start	End	Ref	Alt	Func.refGene	Gene.refGene	GeneDetail.refGene	ExonicFunc.refGene	AAChange.refGene
NKTL248	X	39933353	39933353	G	A	exonic	BCOR		stopgain	BCOR:NM_001123383:exon4:c.C1246T:p.Q416X,BCOR:NM_001123384:exon4:c.C1246T:p.Q416X,BCOR:NM_001123385:exon4:c.C1246T:p.Q416X,BCOR:NM_017745:exon4:c.C1246T:p.Q416X
NKTL251	X	39932397	39932397	G	-	exonic	BCOR		frameshift deletion	BCOR:NM_001123383:exon4:c.2202delC:p.I735fs*0,BCOR:NM_001123384:exon4:c.2202delC:p.I735fs*0,BCOR:NM_001123385:exon4:c.2202delC:p.I735fs*0,BCOR:NM_017745:exon4:c.2202delC:p.I735fs*0
NKTL29	19	17948006	17948006	G	A	exonic	JAK3	.	nonsynonymous SNV	JAK3:NM_000215:exon13:c.C1718T:p.A573V
NKTL30	19	17948006	17948006	G	A	exonic	JAK3	.	nonsynonymous SNV	JAK3:NM_000215:exon13:c.C1718T:p.A573V
NKTL28	X	64949390	64949390	C	T	exonic	MSN	.	stopgain	MSN:NM_002444:exon4:c.C283T:p.Q95X
NKTL29	X	64951778	64951778	C	-	exonic	MSN	.	frameshift deletion	MSN:NM_002444:exon6:c.630delC:p.N210Kfs*24
NKTL28	17	40481576	40481576	T	C	exonic	STAT3	.	nonsynonymous SNV	STAT3:NM_003150:exon13:c.A1229G:p.H410R,STAT3:NM_139276:exon13:c.A1229G:p.H410R,STAT3:NM_213662:exon13:c.A1229G:p.H410R
NKTL248	17	40475061	40475063	CTT	-	exonic	STAT3		nonframeshift deletion	STAT3:NM_003150:exon20:c.1847_1849del:p.E616del,STAT3:NM_139276:exon20:c.1847_1849del:p.E616del,STAT3:NM_213662:exon20:c.1847_1849del:p.E616del
NKTL128	18	31187624	31187624	G	A	exonic	ASXL3		nonsynonymous SNV	ASXL3:NM_030632:exon2:c.G121A:p.G41R	GT:GQ:GQX:DP:DPF:AD:ADF:ADR:SB:FT:PL	0/1:63:31:6:0:4,2:2,1:2,1:-7.5:PASS:65,0,118
NKTL47	15	45007619	45007619	A	T	splicing	B2M	NM_004048:exon2:c.68-2A>T
NKTL29	2	101009879	101009879	T	C	exonic	CHST10	.	nonsynonymous SNV	CHST10:NM_004854:exon7:c.A899G:p.D300G
NKTL252	X	41200818	41200818	C	G	exonic	DDX3X		stopgain	DDX3X:NM_001193417:exon3:c.C185G:p.S62X,DDX3X:NM_001193416:exon4:c.C233G:p.S78X,DDX3X:NM_001356:exon4:c.C233G:p.S78X
NKTL128	4	169383151	169383151	G	A	exonic	DDX60L		nonsynonymous SNV	DDX60L:NM_001012967:exon5:c.C305T:p.S102L,DDX60L:NM_001291510:exon5:c.C305T:p.S102L,DDX60L:NM_001345927:exon5:c.C305T:p.S102L	GT:GQ:GQX:DP:DPF:AD:ADF:ADR:SB:FT:PL	0/1:61:28:7:1:5,2:2,1:3,1:-6.8:PASS:62,0,134
NKTL28	22	41573766	41573767	AG	-	exonic	EP300	.	frameshift deletion	EP300:NM_001429:exon31:c.6051_6052del:p.V2018Gfs*53
NKTL28	4	126240397	126240397	A	T	exonic	FAT4	.	nonsynonymous SNV	FAT4:NM_001291285:exon1:c.A2831T:p.E944V,FAT4:NM_001291303:exon1:c.A2831T:p.E944V,FAT4:NM_024582:exon1:c.A2831T:p.E944V
NKTL251	12	49427368	49427368	C	T	exonic	KMT2D		nonsynonymous SNV	KMT2D:NM_003482:exon39:c.G11120A:p.R3707Q
NKTL30	5	80040391	80040391	C	T	exonic	MSH3	.	nonsynonymous SNV	MSH3:NM_002439:exon12:c.C1720T:p.R574W
NKTL29	1	120466378	120466378	G	A	exonic	NOTCH2	.	nonsynonymous SNV	NOTCH2:NM_024408:exon26:c.C4741T:p.R1581W
NKTL46	4	106193719	106193719	A	G	splicing	TET2	NM_001127208:exon10:c.4183-2A>G
NKTL27	17	7578493	7578493	C	T	exonic	TP53	.	stopgain	TP53:NM_001126115:exon1:c.G41A:p.W14X,TP53:NM_001126116:exon1:c.G41A:p.W14X,TP53:NM_001126117:exon1:c.G41A:p.W14X,TP53:NM_001126118:exon4:c.G320A:p.W107X,TP53:NM_000546:exon5:c.G437A:p.W146X,TP53:NM_001126112:exon5:c.G437A:p.W146X,TP53:NM_001126113:exon5:c.G437A:p.W146X,TP53:NM_001126114:exon5:c.G437A:p.W146X,TP53:NM_001276695:exon5:c.G320A:p.W107X,TP53:NM_001276696:exon5:c.G320A:p.W107X,TP53:NM_…
