# Supplementary material for: Whole-genome sequencing identifies responders to Pembrolizumab in relapse/refractory natural-killer/T cell lymphoma
Source: Leukemia. 2020 Aug 5;34(12):3413–9. doi: 10.1038/s41375-020-1000-0 (PMC7685978; doi:10.1038/s41375-020-1000-0)
Supplement: Supplementary file 6 — Table S5 [file 41375_2020_1000_MOESM6_ESM.xlsx]

## Sheet: S5. Overall Survival
Table S5. Overall survival of the 19 relapse/refractory NKTCL patients.
Sample_ID	PD-L1 Status	Date_of_initial_diagnosis	OS_Status	OS_years
NKTL25	WT	XX/7/2015	1	1.20274
NKTL27	WT	XX/5/2016	1	1.61918
NKTL29	WT	X/1/2017	0	3.06575
NKTL30	WT	XX/6/2016	0	3.59178
NKTL43	WT	X/8/2007	1	9.69315
NKTL44	WT	XX/8/2014	1	3.07123
NKTL45	WT	XX/12/2008	1	7.82466
NKTL46	WT	X/4/2016	1	1.06575
NKTL47	WT	XX/8/2016	1	0.438356
NKTL128	WT	X/8/2015	1	2.50685
NKTL248	WT	XX/10/2017	1	0.871233
NKTL249	WT	X/9/2017	1	0.334247
NKTL250	WT	XX/1/2017	1	1.0274
NKTL251	WT	XX/5/2016	1	2.30411
NKTL252	WT	XX/9/2017	1	0.2
NKTL1	MUT	XX/12/2013	0	6.10685
NKTL26	MUT	XX/5/2014	0	5.71507
NKTL28	MUT	XX/4/2017	0	2.78082
NKTL31	MUT	X/7/2012	0	7.5863
OS - overall survival
Days are masked to meet the requirements of Human Biomedical Research Act (HBRA) and Personal Data Protection Act (PDPA)
