# Supplementary material for: Whole-genome sequencing identifies responders to Pembrolizumab in relapse/refractory natural-killer/T cell lymphoma
Source: Leukemia. 2020 Aug 5;34(12):3413–9. doi: 10.1038/s41375-020-1000-0 (PMC7685978; doi:10.1038/s41375-020-1000-0)
Supplement: Supplementary file 7 — Table S6 [file 41375_2020_1000_MOESM7_ESM.xlsx]

## Sheet: S6. PD-L1 positivity
Table S6. PD-L1 mutation status and immunohistochemical PD-L1 positivity of 19 NKTCL tumoral tissues.
Patient ID	Response	PD-L1	PD-L1 stain grade	PD-L1 positive cell%
		P=0.03	n.s.	n.s.	(R vs NR)
NKTL252	NR	WT	-	0
NKTL46	NR	WT	+	0.11
NKTL128	NR	WT	+	0.21
NKTL27	NR	WT	++	0.5
NKTL25	NR	WT	++	0.72
NKTL47	NR	WT	+++	0.95
NKTL250	NR	WT	+++	1
NKTL251	NR	WT	+++	1
NKTL248	NR	WT	+++	1
NKTL249	NR	WT	+++	1
NKTL29	R	WT	+	0.06
NKTL31	R	MUT	+	0.2
NKTL26	R	MUT	+	0.35
NKTL30	R	WT	++	0.6
NKTL45	R	WT	++	0.65
NKTL28	R	MUT	++	0.7
NKTL44	R	WT	+++	0.9
NKTL43	R	WT	+++	0.9
NKTL1	R	MUT	+++	1
Response - R= responder, NR=non-responder
MUT = mutant, WT = wild-type
n.s. = not significant
