# Supplementary material for: Whole-genome sequencing identifies responders to Pembrolizumab in relapse/refractory natural-killer/T cell lymphoma
Source: Leukemia. 2020 Aug 5;34(12):3413–9. doi: 10.1038/s41375-020-1000-0 (PMC7685978; doi:10.1038/s41375-020-1000-0)
Supplement: Supplementary file 8 — Table S7 [file 41375_2020_1000_MOESM8_ESM.xlsx]

## Sheet: S7. EBV loads - NKTL246
Table S7. Full record of EBV loads and disease status of case: NKTL246.
Date	EBV Load (copies/ml)	Remarks
x/11/2017	10035	Initial Diagnosis - Histology + PET/CT
xx/11/2017	<265
xx/12/2017	Undetectable
xx/1/2018	265
x/2/2018	Undetectable	CMR - PET/CT
xx/2/2018	Undetectable
x/4/2018	<265
xx/5/2018	<265
xx/12/2018	742
x/5/2019	685
x/9/2019	11505	Relapse - Histology + PET/CT
x/10/2019	<265
xx/10/2019	1415
xx/11/2019	<265	CMR - PET/CT
xx/12/2019	<265
x/1/2020	<265
xx/1/2020	<265
CMR - complete metabolic response PET/CT - positron emission tomography / computed tomography Days are masked to meet the requirements of Human Biomedical Research Act (HBRA) and Personal Data Protection Act (PDPA)
